# Supplementary material for: Disruption of O-GlcNAcylation Homeostasis Induced Ovarian Granulosa Cell Injury in Bovine
Source: Int J Mol Sci. 2022 Jul 15;23(14):7815. doi: 10.3390/ijms23147815 (PMC9324263; doi:10.3390/ijms23147815)
Supplement: Supplementary file 1 [file ijms-23-07815-s001.zip]

Archive with 1 entries (1 files):
- ijms-1756625-supplementary.pdf
